# Supplementary material for: Anti-Inflammatory Peptide Prevents Aβ25–35-Induced Inflammation in Rats via Lipoxygenase Inhibition
Source: Cells. 2025 Jun 23;14(13):957. doi: 10.3390/cells14130957 (PMC12249324; doi:10.3390/cells14130957)
Supplement: Supplementary file 1 [file cells-14-00957-s001.zip]

Archive with 1 entries (1 files):
- cells-3673694-supplementary.pdf
